# Supplementary material for: Knockout of Anopheles stephensi immune gene LRIM1 by CRISPR-Cas9 reveals its unexpected role in reproduction and vector competence
Source: PLoS Pathog. 2021 Nov 16;17(11):e1009770. doi: 10.1371/journal.ppat.1009770 (PMC8631644; doi:10.1371/journal.ppat.1009770)
Supplement: S1 Dataset — (XLSX) [file ppat.1009770.s013.xlsx]

## Sheet: Species 
#OTU ID	KO.3	WT.4	WT.2	KO.2	KO.1	KO.5	WT.3	KO.4	WT.1	WT.5
D_0__Bacteria;D_1__Proteobacteria;D_2__Gammaproteobacteria;D_3__Enterobacteriales;D_4__Enterobacteriaceae;D_5__Enterobacter;Other	13447	1245	8116	9194	11332	8588	735	11096	12341	808
D_0__Bacteria;D_1__Proteobacteria;D_2__Gammaproteobacteria;D_3__Enterobacteriales;D_4__Enterobacteriaceae;D_5__Klebsiella;Other	6462	670	4580	3644	1887	2390	292	3105	7147	126
D_0__Bacteria;D_1__Proteobacteria;D_2__Gammaproteobacteria;D_3__Enterobacteriales;D_4__Enterobacteriaceae;D_5__Serratia;Other	19151	9344	7709	3853	4607	11445	6454	8507	4873	4241
D_0__Bacteria;D_1__Proteobacteria;D_2__Alphaproteobacteria;D_3__Acetobacterales;D_4__Acetobacteraceae;Other;Other	189	2411	3026	211	106	178	4196	286	1317	1305
D_0__Bacteria;D_1__Proteobacteria;D_2__Gammaproteobacteria;D_3__Enterobacteriales;D_4__Enterobacteriaceae;D_5__Klebsiella;D_6__Klebsiella pneumoniae	555	101	580	411	109	187	34	273	867	2
D_0__Bacteria;D_1__Proteobacteria;D_2__Alphaproteobacteria;D_3__Acetobacterales;D_4__Acetobacteraceae;D_5__Asaia;D_6__Asaia sp. AG 3.5 Aa	1	3401	1203	0	0	0	4852	0	749	2380
D_0__Bacteria;D_1__Bacteroidetes;D_2__Bacteroidia;D_3__Flavobacteriales;D_4__Weeksellaceae;D_5__Elizabethkingia;D_6__Elizabethkingia anophelis PW2809	8752	46122	19	13196	7603	7665	40019	29049	467	5
D_0__Bacteria;D_1__Proteobacteria;D_2__Gammaproteobacteria;D_3__Enterobacteriales;D_4__Enterobacteriaceae;Other;Other	1475	78	320	300	757	752	68	631	415	53
Unassigned;Other;Other;Other;Other;Other;Other	71	115	84	53	21	37	137	75	41	41
D_0__Bacteria;D_1__Proteobacteria;D_2__Alphaproteobacteria;D_3__Acetobacterales;D_4__Acetobacteraceae;D_5__Tanticharoenia;Other	0	744	443	0	0	0	356	0	34	36
D_0__Bacteria;D_1__Proteobacteria;D_2__Gammaproteobacteria;D_3__Enterobacteriales;D_4__Enterobacteriaceae;D_5__Citrobacter;Other	17	3	6	11	22	15	2	19	24	0
D_0__Bacteria;D_1__Proteobacteria;D_2__Gammaproteobacteria;D_3__Enterobacteriales;D_4__Enterobacteriaceae;D_5__Klebsiella;D_6__Klebsiella sp. JYX10	8	2	6	4	2	2	0	9	24	0
D_0__Bacteria;D_1__Proteobacteria;D_2__Gammaproteobacteria;D_3__Enterobacteriales;D_4__Enterobacteriaceae;D_5__Klebsiella;D_6__Klebsiella variicola	54	0	22	12	7	21	3	14	21	0
D_0__Bacteria;D_1__Proteobacteria;D_2__Gammaproteobacteria;D_3__Betaproteobacteriales;D_4__Burkholderiaceae;D_5__Variovorax;Other	0	75	15	5	5	1	33	0	17	12
D_0__Bacteria;D_1__Proteobacteria;D_2__Gammaproteobacteria;D_3__Betaproteobacteriales;D_4__Burkholderiaceae;D_5__Pandoraea;Other	395	100	61	210	101	114	29	132	12	4
D_0__Bacteria;D_1__Proteobacteria;D_2__Gammaproteobacteria;D_3__Enterobacteriales;D_4__Enterobacteriaceae;D_5__Serratia;D_6__Serratia marcescens	25	7	6	4	11	11	1	9	10	2
D_0__Bacteria;D_1__Proteobacteria;D_2__Alphaproteobacteria;D_3__Sphingomonadales;D_4__Sphingomonadaceae;D_5__Sphingomonas;Other	7	20	30	4	0	7	16	4	7	7
D_0__Bacteria;D_1__Proteobacteria;D_2__Gammaproteobacteria;D_3__Betaproteobacteriales;D_4__Burkholderiaceae;D_5__Delftia;Other	596	86	8	5	503	25	29	21	7	4
D_0__Bacteria;D_1__Proteobacteria;D_2__Gammaproteobacteria;D_3__Enterobacteriales;D_4__Enterobacteriaceae;D_5__Enterobacter;D_6__Enterobacter cloacae	2	0	2	1	0	0	0	3	7	0
D_0__Bacteria;D_1__Proteobacteria;D_2__Gammaproteobacteria;D_3__Betaproteobacteriales;D_4__Burkholderiaceae;D_5__Pandoraea;D_6__Pandoraea sp. KBA2RM2	122	13	5	52	30	32	7	40	6	0
D_0__Bacteria;D_1__Bacteroidetes;D_2__Bacteroidia;D_3__Cytophagales;D_4__Spirosomaceae;D_5__Spirosoma;Other	0	12	7	3	0	0	8	4	4	0
D_0__Bacteria;D_1__Bacteroidetes;D_2__Bacteroidia;D_3__Flavobacteriales;D_4__Weeksellaceae;Other;Other	49	246	0	74	33	39	197	146	4	0
D_0__Bacteria;D_1__Cyanobacteria;D_2__Oxyphotobacteria;D_3__Chloroplast;Other;Other;Other	3	14	2	1	0	6	11	3	3	7
D_0__Bacteria;D_1__Deinococcus-Thermus;D_2__Deinococci;D_3__Deinococcales;D_4__Deinococcaceae;D_5__Deinococcus;Other	2	19	0	0	0	2	12	1	3	5
D_0__Bacteria;D_1__Proteobacteria;D_2__Gammaproteobacteria;D_3__Betaproteobacteriales;D_4__Burkholderiaceae;Other;Other	70	33	12	5	65	10	5	15	3	5
D_0__Bacteria;D_1__Bacteroidetes;D_2__Bacteroidia;D_3__Cytophagales;D_4__Microscillaceae;D_5__Siphonobacter;D_6__Siphonobacter aquaeclarae	4	25	2	3	0	0	11	1	2	0
D_0__Bacteria;D_1__Firmicutes;D_2__Bacilli;D_3__Lactobacillales;D_4__Enterococcaceae;D_5__Enterococcus;D_6__Enterococcus faecalis	0	0	16	0	0	0	0	0	2	0
D_0__Bacteria;D_1__Proteobacteria;D_2__Gammaproteobacteria;D_3__Betaproteobacteriales;D_4__Burkholderiaceae;D_5__Burkholderia-Caballeronia-Paraburkholderia;Other	6	9	0	8	3	1	13	2	2	4
D_0__Bacteria;D_1__Bacteroidetes;D_2__Bacteroidia;D_3__Flavobacteriales;D_4__Weeksellaceae;D_5__Elizabethkingia;Other	2	56	0	11	3	8	36	42	1	0
D_0__Bacteria;D_1__Firmicutes;D_2__Bacilli;D_3__Bacillales;D_4__Staphylococcaceae;D_5__Staphylococcus;Other	0	0	0	0	0	0	0	0	1	0
D_0__Bacteria;D_1__Proteobacteria;D_2__Alphaproteobacteria;D_3__Caulobacterales;D_4__Caulobacteraceae;D_5__Phenylobacterium;Other	0	9	0	0	0	0	1	0	1	0
D_0__Bacteria;D_1__Proteobacteria;D_2__Alphaproteobacteria;D_3__Rhizobiales;D_4__Rhizobiaceae;D_5__Ensifer;Other	1	10	0	0	0	0	0	0	1	0
D_0__Bacteria;D_1__Proteobacteria;D_2__Gammaproteobacteria;D_3__Cellvibrionales;D_4__Cellvibrionaceae;D_5__Cellvibrio;Other	0	57	6	0	2	0	13	0	1	7
D_0__Bacteria;D_1__Proteobacteria;D_2__Gammaproteobacteria;D_3__Enterobacteriales;D_4__Enterobacteriaceae;D_5__Enterobacter;D_6__Enterobacter asburiae	5	0	1	2	9	4	0	4	1	0
D_0__Bacteria;D_1__Proteobacteria;D_2__Gammaproteobacteria;D_3__Enterobacteriales;D_4__Enterobacteriaceae;D_5__Escherichia-Shigella;Other	0	0	0	0	0	0	0	0	1	0
D_0__Bacteria;D_1__Proteobacteria;D_2__Gammaproteobacteria;D_3__JTB23;D_4__Olavius crassitunicatus gamma-proteobacterial endosymbiont;D_5__Olavius crassitunicatus gamma-proteobacterial endosymbiont;D_6__Olavius crassitunicatus gamma-proteobacterial endosymbiont	0	0	0	0	0	0	1	0	1	0
D_0__Archaea;D_1__Nanoarchaeaeota;D_2__Woesearchaeia;Other;Other;Other;Other	0	0	0	0	0	0	0	0	0	2
D_0__Bacteria;D_1__Acidobacteria;D_2__Blastocatellia (Subgroup 4);D_3__Blastocatellales;D_4__Blastocatellaceae;D_5__Blastocatella;Other	3	0	0	0	0	0	0	0	0	0
D_0__Bacteria;D_1__Actinobacteria;D_2__Actinobacteria;D_3__Bifidobacteriales;D_4__Bifidobacteriaceae;D_5__Bifidobacterium;Other	0	0	0	0	1	0	0	0	0	0
D_0__Bacteria;D_1__Actinobacteria;D_2__Actinobacteria;D_3__Corynebacteriales;D_4__Corynebacteriaceae;D_5__Corynebacterium;D_6__Corynebacterium sp. NML93-0612	0	0	0	1	0	0	0	0	0	0
D_0__Bacteria;D_1__Actinobacteria;D_2__Actinobacteria;D_3__Corynebacteriales;D_4__Corynebacteriaceae;D_5__Corynebacterium;D_6__Corynebacterium vitaeruminis DSM 20294	0	0	0	2	0	0	0	0	0	0
D_0__Bacteria;D_1__Actinobacteria;D_2__Actinobacteria;D_3__Corynebacteriales;D_4__Corynebacteriaceae;D_5__Corynebacterium;Other	0	0	0	2	0	0	0	0	0	0
D_0__Bacteria;D_1__Actinobacteria;D_2__Actinobacteria;D_3__Corynebacteriales;D_4__Mycobacteriaceae;D_5__Mycobacterium;Other	0	1	0	0	0	0	0	0	0	0
D_0__Bacteria;D_1__Actinobacteria;D_2__Actinobacteria;D_3__Frankiales;D_4__Frankiaceae;Other;Other	0	0	0	0	0	0	0	0	0	2
D_0__Bacteria;D_1__Actinobacteria;D_2__Actinobacteria;D_3__Micrococcales;D_4__Microbacteriaceae;D_5__Leucobacter;D_6__Leucobacter iarius	0	0	0	0	2	0	0	0	0	0
D_0__Bacteria;D_1__Actinobacteria;D_2__Actinobacteria;D_3__Micrococcales;D_4__Microbacteriaceae;D_5__Microbacterium;Other	1	0	7	2	0	668	1	0	0	1
D_0__Bacteria;D_1__Actinobacteria;D_2__Actinobacteria;D_3__Micrococcales;D_4__Microbacteriaceae;Other;Other	0	0	0	0	0	4	0	0	0	0
D_0__Bacteria;D_1__Actinobacteria;D_2__Actinobacteria;D_3__Propionibacteriales;D_4__Nocardioidaceae;D_5__Nocardioides;D_6__Nocardia sp. J1(2011)	2	3	0	1	0	0	0	3	0	0
D_0__Bacteria;D_1__Actinobacteria;D_2__Actinobacteria;D_3__Propionibacteriales;D_4__Nocardioidaceae;D_5__Nocardioides;Other	1	0	0	0	0	0	0	0	0	0
D_0__Bacteria;D_1__Actinobacteria;D_2__Actinobacteria;D_3__Propionibacteriales;D_4__Propionibacteriaceae;D_5__Aestuariimicrobium;Other	0	0	0	0	2	0	0	0	0	0
D_0__Bacteria;D_1__Armatimonadetes;D_2__Armatimonadia;D_3__Armatimonadales;D_4__Armatimonadaceae;Other;Other	0	0	0	0	0	0	2	1	0	0
D_0__Bacteria;D_1__Bacteroidetes;D_2__Bacteroidia;D_3__Bacteroidales;D_4__Dysgonomonadaceae;D_5__Proteiniphilum;Other	0	0	0	21	5	0	0	0	0	2
D_0__Bacteria;D_1__Bacteroidetes;D_2__Bacteroidia;D_3__Bacteroidales;D_4__Marinifilaceae;Other;Other	0	0	0	0	0	0	1	0	0	0
D_0__Bacteria;D_1__Bacteroidetes;D_2__Bacteroidia;D_3__Bacteroidales;D_4__Paludibacteraceae;D_5__H1;Other	1	0	0	0	0	0	0	0	0	0
D_0__Bacteria;D_1__Bacteroidetes;D_2__Bacteroidia;D_3__Bacteroidales;D_4__Prevotellaceae;Other;Other	1	0	0	0	0	0	0	0	0	0
D_0__Bacteria;D_1__Bacteroidetes;D_2__Bacteroidia;D_3__Bacteroidales;Other;Other;Other	0	0	0	0	0	0	1	0	0	0
D_0__Bacteria;D_1__Bacteroidetes;D_2__Bacteroidia;D_3__Chitinophagales;D_4__Chitinophagaceae;D_5__Asinibacterium;Other	0	1	4	0	0	0	0	0	0	0
D_0__Bacteria;D_1__Bacteroidetes;D_2__Bacteroidia;D_3__Chitinophagales;D_4__Chitinophagaceae;D_5__Niabella;D_6__Niabella sp. PD7-3	0	5	0	0	0	0	0	0	0	4
D_0__Bacteria;D_1__Bacteroidetes;D_2__Bacteroidia;D_3__Chitinophagales;D_4__Chitinophagaceae;D_5__Niabella;Other	0	1	0	0	0	0	0	0	0	0
D_0__Bacteria;D_1__Bacteroidetes;D_2__Bacteroidia;D_3__Cytophagales;D_4__Spirosomaceae;D_5__Pseudarcicella;D_6__Pseudarcicella hirudinis	0	0	0	0	1	0	1	32	0	0
D_0__Bacteria;D_1__Bacteroidetes;D_2__Bacteroidia;D_3__Cytophagales;D_4__Spirosomaceae;Other;Other	0	1	0	0	0	0	0	0	0	1
D_0__Bacteria;D_1__Bacteroidetes;D_2__Bacteroidia;D_3__Cytophagales;Other;Other;Other	0	0	0	0	0	0	0	1	0	0
D_0__Bacteria;D_1__Bacteroidetes;D_2__Bacteroidia;D_3__Flavobacteriales;D_4__Crocinitomicaceae;Other;Other	0	0	0	0	0	0	0	1	0	0
D_0__Bacteria;D_1__Bacteroidetes;D_2__Bacteroidia;D_3__Flavobacteriales;D_4__Weeksellaceae;D_5__Elizabethkingia;D_6__Elizabethkingia anophelis	0	5	0	3	0	1	3	4	0	0
D_0__Bacteria;D_1__Bacteroidetes;D_2__Bacteroidia;D_3__Flavobacteriales;D_4__Weeksellaceae;D_5__Soonwooa;Other	2	0	0	0	0	0	3	1	0	0
D_0__Bacteria;D_1__Bacteroidetes;D_2__Bacteroidia;D_3__Flavobacteriales;Other;Other;Other	1	1	0	1	0	1	1	0	0	1
D_0__Bacteria;D_1__Bacteroidetes;D_2__Bacteroidia;D_3__Sphingobacteriales;D_4__Sphingobacteriaceae;D_5__Nubsella;D_6__Nubsella zeaxanthinifaciens	0	0	0	1	0	0	2	0	0	0
D_0__Bacteria;D_1__Bacteroidetes;D_2__Bacteroidia;D_3__Sphingobacteriales;D_4__Sphingobacteriaceae;D_5__Nubsella;Other	0	0	0	0	0	0	1	0	0	0
D_0__Bacteria;D_1__Bacteroidetes;D_2__Bacteroidia;D_3__Sphingobacteriales;D_4__env.OPS 17;Other;Other	7	75	27	0	5	2	10	11	0	10
D_0__Bacteria;D_1__Bacteroidetes;D_2__Bacteroidia;Other;Other;Other;Other	0	0	0	0	0	0	1	0	0	1
D_0__Bacteria;D_1__Bacteroidetes;D_2__Rhodothermia;D_3__Rhodothermales;D_4__Rhodothermaceae;Other;Other	0	0	0	0	0	0	1	0	0	0
D_0__Bacteria;D_1__Cyanobacteria;D_2__Oxyphotobacteria;D_3__Chloroplast;D_4__Campanula takesimana;Other;Other	0	0	0	0	0	0	0	0	0	1
D_0__Bacteria;D_1__Cyanobacteria;D_2__Oxyphotobacteria;D_3__Chloroplast;D_4__Ephemera danica;D_5__Ephemera danica;D_6__Ephemera danica	0	0	0	0	0	2	0	0	0	0
D_0__Bacteria;D_1__Cyanobacteria;D_2__Oxyphotobacteria;D_3__Chloroplast;D_4__Nicotiana attenuata;Other;Other	0	0	0	0	0	0	0	0	0	2
D_0__Bacteria;D_1__Cyanobacteria;D_2__Oxyphotobacteria;D_3__Chloroplast;D_4__Solanum habrochaites;Other;Other	0	0	0	0	0	0	0	0	0	1
D_0__Bacteria;D_1__Cyanobacteria;D_2__Oxyphotobacteria;D_3__Chloroplast;D_4__Zea mays subsp. mays (maize);Other;Other	0	0	12	0	0	0	0	5	0	1
D_0__Bacteria;D_1__Cyanobacteria;Other;Other;Other;Other;Other	0	0	0	0	0	0	0	0	0	7
D_0__Bacteria;D_1__Deinococcus-Thermus;D_2__Deinococci;D_3__Thermales;D_4__Thermaceae;D_5__Thermus;D_6__Thermus sp. TibetanG7	0	3	0	0	0	0	0	0	0	0
D_0__Bacteria;D_1__Deinococcus-Thermus;D_2__Deinococci;D_3__Thermales;D_4__Thermaceae;D_5__Thermus;Other	0	1	0	0	0	0	0	0	0	0
D_0__Bacteria;D_1__Firmicutes;D_2__Bacilli;D_3__Bacillales;D_4__Bacillaceae;Other;Other	1	0	0	0	0	0	0	0	0	0
D_0__Bacteria;D_1__Firmicutes;D_2__Bacilli;D_3__Bacillales;D_4__Family XI;D_5__Gemella;Other	0	0	0	0	0	0	1	0	0	0
D_0__Bacteria;D_1__Firmicutes;D_2__Bacilli;D_3__Bacillales;D_4__Paenibacillaceae;D_5__Thermobacillus;Other	0	4	0	0	0	0	0	0	0	0
D_0__Bacteria;D_1__Firmicutes;D_2__Bacilli;D_3__Lactobacillales;D_4__Carnobacteriaceae;D_5__Atopostipes;Other	0	0	0	2	0	0	0	0	0	0
D_0__Bacteria;D_1__Firmicutes;D_2__Bacilli;D_3__Lactobacillales;D_4__Enterococcaceae;D_5__Enterococcus;Other	0	0	2	0	0	0	0	0	0	0
D_0__Bacteria;D_1__Firmicutes;D_2__Clostridia;D_3__Clostridiales;D_4__Clostridiaceae 2;Other;Other	0	1	0	0	0	0	0	0	0	0
D_0__Bacteria;D_1__Firmicutes;D_2__Clostridia;D_3__Clostridiales;Other;Other;Other	0	1	0	0	0	0	0	0	0	0
D_0__Bacteria;D_1__Gemmatimonadetes;D_2__Gemmatimonadetes;D_3__Gemmatimonadales;D_4__Gemmatimonadaceae;Other;Other	1	0	0	0	0	0	0	0	0	0
D_0__Bacteria;D_1__Patescibacteria;D_2__Gracilibacteria;D_3__Absconditabacteriales (SR1);Other;Other;Other	0	0	0	0	2	0	0	0	0	3498
D_0__Bacteria;D_1__Patescibacteria;D_2__Gracilibacteria;D_3__Candidatus Peregrinibacteria;Other;Other;Other	0	1	0	0	0	0	0	0	0	0
D_0__Bacteria;D_1__Patescibacteria;D_2__Parcubacteria;Other;Other;Other;Other	0	0	0	0	0	0	0	0	0	1
D_0__Bacteria;D_1__Planctomycetes;Other;Other;Other;Other;Other	0	1	0	0	0	0	0	0	0	0
D_0__Bacteria;D_1__Proteobacteria;D_2__Alphaproteobacteria;D_3__Acetobacterales;D_4__Acetobacteraceae;D_5__Acetobacter;D_6__Acetobacter indonesiensis	5	0	0	2	0	2	0	5	0	0
D_0__Bacteria;D_1__Proteobacteria;D_2__Alphaproteobacteria;D_3__Acetobacterales;D_4__Acetobacteraceae;D_5__Acetobacter;Other	1	1	0	5	1	3	0	14	0	0
D_0__Bacteria;D_1__Proteobacteria;D_2__Alphaproteobacteria;D_3__Acetobacterales;D_4__Acetobacteraceae;D_5__Gluconobacter;Other	0	0	4	0	0	0	3	0	0	0
D_0__Bacteria;D_1__Proteobacteria;D_2__Alphaproteobacteria;D_3__Azospirillales;D_4__Azospirillaceae;D_5__Azospirillum;Other	2	3	2	0	0	0	0	0	0	0
D_0__Bacteria;D_1__Proteobacteria;D_2__Alphaproteobacteria;D_3__Caulobacterales;D_4__Caulobacteraceae;D_5__Brevundimonas;Other	0	4	44	0	0	0	0	0	0	0
D_0__Bacteria;D_1__Proteobacteria;D_2__Alphaproteobacteria;D_3__Caulobacterales;D_4__Caulobacteraceae;D_5__Caulobacter;D_6__Caulobacter vibrioides	0	8	0	0	0	0	5	0	0	9
D_0__Bacteria;D_1__Proteobacteria;D_2__Alphaproteobacteria;D_3__Caulobacterales;D_4__Caulobacteraceae;D_5__Caulobacter;Other	0	1	0	0	0	0	0	0	0	0
D_0__Bacteria;D_1__Proteobacteria;D_2__Alphaproteobacteria;D_3__Caulobacterales;D_4__Caulobacteraceae;Other;Other	0	0	1	0	0	0	0	0	0	0
D_0__Bacteria;D_1__Proteobacteria;D_2__Alphaproteobacteria;D_3__Reyranellales;D_4__Reyranellaceae;D_5__Reyranella;Other	0	0	0	2	0	0	0	0	0	0
D_0__Bacteria;D_1__Proteobacteria;D_2__Alphaproteobacteria;D_3__Rhizobiales;D_4__Beijerinckiaceae;D_5__Bosea;D_6__Bosea sp. A17	0	0	1	0	0	0	0	0	0	0
D_0__Bacteria;D_1__Proteobacteria;D_2__Alphaproteobacteria;D_3__Rhizobiales;D_4__Beijerinckiaceae;D_5__Bosea;Other	0	0	1	0	0	0	2	0	0	0
D_0__Bacteria;D_1__Proteobacteria;D_2__Alphaproteobacteria;D_3__Rhizobiales;D_4__Rhizobiaceae;D_5__Allorhizobium-Neorhizobium-Pararhizobium-Rhizobium;D_6__Shinella sp. SR 5-03	0	1	0	0	0	0	0	0	0	0
D_0__Bacteria;D_1__Proteobacteria;D_2__Alphaproteobacteria;D_3__Rhizobiales;D_4__Rhizobiaceae;D_5__Allorhizobium-Neorhizobium-Pararhizobium-Rhizobium;Other	0	3	1	0	0	0	2	0	0	0
D_0__Bacteria;D_1__Proteobacteria;D_2__Alphaproteobacteria;D_3__Rhizobiales;D_4__Rhizobiaceae;D_5__Ensifer;D_6__Ensifer adhaerens	0	4	0	0	0	0	0	0	0	0
D_0__Bacteria;D_1__Proteobacteria;D_2__Alphaproteobacteria;D_3__Rhizobiales;D_4__Rhizobiaceae;Other;Other	0	0	0	0	0	1	0	0	0	3
D_0__Bacteria;D_1__Proteobacteria;D_2__Alphaproteobacteria;D_3__Rickettsiales;D_4__Mitochondria;Other;Other	0	14	0	0	0	0	0	0	0	0
D_0__Bacteria;D_1__Proteobacteria;D_2__Alphaproteobacteria;D_3__Sneathiellales;D_4__Sneathiellaceae;D_5__Taonella;D_6__Kaistia sp. enrichment culture clone 35Fe70	0	0	0	0	0	1	0	0	0	0
D_0__Bacteria;D_1__Proteobacteria;D_2__Alphaproteobacteria;D_3__Sneathiellales;D_4__Sneathiellaceae;D_5__Taonella;Other	0	5	0	0	2	1	0	0	0	0
D_0__Bacteria;D_1__Proteobacteria;D_2__Alphaproteobacteria;D_3__Sphingomonadales;D_4__Sphingomonadaceae;D_5__Altererythrobacter;D_6__Erythrobacteraceae bacterium K-2-3	0	1	0	0	0	0	0	0	0	0
D_0__Bacteria;D_1__Proteobacteria;D_2__Alphaproteobacteria;D_3__Sphingomonadales;D_4__Sphingomonadaceae;D_5__Altererythrobacter;Other	0	1	0	0	0	0	0	0	0	0
D_0__Bacteria;D_1__Proteobacteria;D_2__Alphaproteobacteria;D_3__Sphingomonadales;D_4__Sphingomonadaceae;D_5__Sphingobium;D_6__unidentified	0	1	0	0	0	0	0	0	0	0
D_0__Bacteria;D_1__Proteobacteria;D_2__Alphaproteobacteria;D_3__Sphingomonadales;D_4__Sphingomonadaceae;D_5__Sphingobium;Other	0	6	193	0	0	0	12	1	0	0
D_0__Bacteria;D_1__Proteobacteria;D_2__Alphaproteobacteria;D_3__Sphingomonadales;D_4__Sphingomonadaceae;Other;Other	0	0	3	0	0	0	0	0	0	0
D_0__Bacteria;D_1__Proteobacteria;D_2__Alphaproteobacteria;Other;Other;Other;Other	0	0	0	0	0	0	1	1	0	1
D_0__Bacteria;D_1__Proteobacteria;D_2__Deltaproteobacteria;D_3__Bdellovibrionales;D_4__Bacteriovoracaceae;D_5__Bacteriovorax;Other	2	1	0	0	0	0	3	0	0	0
D_0__Bacteria;D_1__Proteobacteria;D_2__Deltaproteobacteria;D_3__Bdellovibrionales;D_4__Bacteriovoracaceae;Other;Other	0	0	0	0	0	0	1	0	0	0
D_0__Bacteria;D_1__Proteobacteria;D_2__Deltaproteobacteria;D_3__Bdellovibrionales;D_4__Bdellovibrionaceae;Other;Other	0	6	0	0	0	0	1	0	0	0
D_0__Bacteria;D_1__Proteobacteria;D_2__Deltaproteobacteria;D_3__Desulfovibrionales;D_4__Desulfovibrionaceae;Other;Other	0	0	0	0	0	1	0	0	0	0
D_0__Bacteria;D_1__Proteobacteria;D_2__Deltaproteobacteria;D_3__Myxococcales;D_4__Haliangiaceae;D_5__Haliangium;Other	0	7	0	0	0	0	3	1	0	0
D_0__Bacteria;D_1__Proteobacteria;D_2__Deltaproteobacteria;D_3__Oligoflexales;D_4__0319-6G20;Other;Other	2	0	0	0	0	0	0	0	0	0
D_0__Bacteria;D_1__Proteobacteria;D_2__Deltaproteobacteria;Other;Other;Other;Other	3	0	0	0	0	0	0	0	0	0
D_0__Bacteria;D_1__Proteobacteria;D_2__Gammaproteobacteria;D_3__Betaproteobacteriales;D_4__Burkholderiaceae;D_5__Aquabacterium;Other	0	3	0	0	0	0	1	0	0	6
D_0__Bacteria;D_1__Proteobacteria;D_2__Gammaproteobacteria;D_3__Betaproteobacteriales;D_4__Burkholderiaceae;D_5__Herbaspirillum;Other	0	0	0	0	0	2	0	0	0	0
D_0__Bacteria;D_1__Proteobacteria;D_2__Gammaproteobacteria;D_3__Betaproteobacteriales;D_4__Burkholderiaceae;D_5__Leptothrix;Other	4	27	9	1	1	0	27	2	0	1
D_0__Bacteria;D_1__Proteobacteria;D_2__Gammaproteobacteria;D_3__Betaproteobacteriales;D_4__Burkholderiaceae;D_5__Pigmentiphaga;D_6__blackwater bioreactor bacterium BW5	0	0	0	0	0	1	0	0	0	0
D_0__Bacteria;D_1__Proteobacteria;D_2__Gammaproteobacteria;D_3__Betaproteobacteriales;D_4__Burkholderiaceae;D_5__Polaromonas;Other	0	3	0	0	0	0	0	0	0	0
D_0__Bacteria;D_1__Proteobacteria;D_2__Gammaproteobacteria;D_3__Betaproteobacteriales;D_4__Burkholderiaceae;D_5__Rhodoferax;Other	0	0	0	0	0	0	0	0	0	2
D_0__Bacteria;D_1__Proteobacteria;D_2__Gammaproteobacteria;D_3__Betaproteobacteriales;D_4__Rhodocyclaceae;D_5__Azospira;Other	0	0	0	0	0	0	1	0	0	0
D_0__Bacteria;D_1__Proteobacteria;D_2__Gammaproteobacteria;D_3__Betaproteobacteriales;D_4__Rhodocyclaceae;Other;Other	0	0	0	0	0	0	1	0	0	0
D_0__Bacteria;D_1__Proteobacteria;D_2__Gammaproteobacteria;D_3__Betaproteobacteriales;Other;Other;Other	1	0	0	0	0	0	0	0	0	0
D_0__Bacteria;D_1__Proteobacteria;D_2__Gammaproteobacteria;D_3__Enterobacteriales;D_4__Enterobacteriaceae;D_5__Erwinia;D_6__Erwinia toletana	1	0	0	0	4	0	0	0	0	0
D_0__Bacteria;D_1__Proteobacteria;D_2__Gammaproteobacteria;D_3__Enterobacteriales;D_4__Enterobacteriaceae;D_5__Erwinia;Other	0	0	0	0	2	0	0	0	0	0
D_0__Bacteria;D_1__Proteobacteria;D_2__Gammaproteobacteria;D_3__Enterobacteriales;D_4__Enterobacteriaceae;D_5__Klebsiella;D_6__Klebsiella sp. Jilu WG157	0	0	0	0	0	1	0	0	0	0
D_0__Bacteria;D_1__Proteobacteria;D_2__Gammaproteobacteria;D_3__Enterobacteriales;D_4__Enterobacteriaceae;D_5__Salmonella;Other	1	0	0	0	0	0	0	0	0	0
D_0__Bacteria;D_1__Proteobacteria;D_2__Gammaproteobacteria;D_3__Pseudomonadales;D_4__Moraxellaceae;D_5__Acinetobacter;D_6__Acinetobacter calcoaceticus	0	0	5	0	0	0	0	0	0	0
D_0__Bacteria;D_1__Proteobacteria;D_2__Gammaproteobacteria;D_3__Pseudomonadales;D_4__Moraxellaceae;D_5__Acinetobacter;D_6__Acinetobacter ursingii NIPH 706	0	0	2	0	0	0	2	0	0	0
D_0__Bacteria;D_1__Proteobacteria;D_2__Gammaproteobacteria;D_3__Pseudomonadales;D_4__Moraxellaceae;D_5__Acinetobacter;Other	11	10	4	4	2	0	13	1	0	1
D_0__Bacteria;D_1__Proteobacteria;D_2__Gammaproteobacteria;D_3__Pseudomonadales;D_4__Moraxellaceae;Other;Other	0	0	4	0	0	0	0	0	0	0
D_0__Bacteria;D_1__Proteobacteria;D_2__Gammaproteobacteria;D_3__Pseudomonadales;D_4__Pseudomonadaceae;D_5__Pseudomonas;D_6__Pseudomonas koreensis	0	0	17	0	0	0	0	0	0	0
D_0__Bacteria;D_1__Proteobacteria;D_2__Gammaproteobacteria;D_3__Pseudomonadales;D_4__Pseudomonadaceae;D_5__Pseudomonas;D_6__Pseudomonas otitidis	11	37	8	6	5	0	18	3	0	1
D_0__Bacteria;D_1__Proteobacteria;D_2__Gammaproteobacteria;D_3__Pseudomonadales;D_4__Pseudomonadaceae;D_5__Pseudomonas;Other	0	1	3	0	0	0	0	0	0	0
D_0__Bacteria;D_1__Proteobacteria;D_2__Gammaproteobacteria;D_3__Pseudomonadales;D_4__Pseudomonadaceae;Other;Other	0	0	0	0	0	0	1	1	0	0
D_0__Bacteria;D_1__Proteobacteria;D_2__Gammaproteobacteria;Other;Other;Other;Other	1	2	0	1	0	1	3	0	0	0
D_0__Bacteria;D_1__Tenericutes;D_2__Mollicutes;D_3__Entomoplasmatales;Other;Other;Other	0	0	0	0	0	0	0	0	0	1
D_0__Bacteria;D_1__Tenericutes;D_2__Mollicutes;D_3__Mycoplasmatales;D_4__Mycoplasmataceae;D_5__Mycoplasma;Other	0	0	0	0	0	0	0	0	0	1
D_0__Bacteria;D_1__Verrucomicrobia;D_2__Verrucomicrobiae;D_3__Chthoniobacterales;D_4__Chthoniobacteraceae;Other;Other	0	0	0	0	0	0	0	0	0	1
D_0__Bacteria;D_1__Verrucomicrobia;D_2__Verrucomicrobiae;D_3__Opitutales;D_4__Puniceicoccaceae;Other;Other	0	0	0	0	0	0	0	0	0	4
D_0__Bacteria;D_1__Verrucomicrobia;D_2__Verrucomicrobiae;D_3__Pedosphaerales;D_4__Pedosphaeraceae;Other;Other	0	0	0	0	0	0	1	0	0	0
D_0__Bacteria;D_1__Verrucomicrobia;D_2__Verrucomicrobiae;Other;Other;Other;Other	0	0	0	0	0	0	0	0	0	1
D_0__Bacteria;Other;Other;Other;Other;Other;Other	0	14	3	1	0	3	0	3	0	206
total reads	51537	65296	26644	31335	27253	32235	57701	53582	28417	12827

## Sheet: Genus
#OTU ID	WT.1	WT.2	WT.3	WT.4	WT.5	KO.1	KO.2	KO.3	KO.4	KO.5
Enterobacter	12349	8119	735	1245	808	11341	9197	13454	11103	8592
Klebsiella	8059	5188	329	773	128	2005	4071	7079	3401	2601
Serratia	4883	7715	6455	9351	4243	4618	3857	19176	8516	11456
Acetobacteraceae;Other	1317	3026	4196	2411	1305	106	211	189	286	178
Asaia	749	1203	4852	3401	2380	0	0	1	0	0
Elizabethkingia	468	19	40058	46183	5	7606	13210	8754	29095	7674
Enterobacteriaceae;Other	415	320	68	78	53	757	300	1475	631	752
Unassigned;Other;Other;Other;Other;Other	41	84	137	115	41	21	53	71	75	37
Tanticharoenia	34	443	356	744	36	0	0	0	0	0
Citrobacter	24	6	2	3	0	22	11	17	19	15
Pandoraea	18	66	36	113	4	131	262	517	172	146
Variovorax	17	15	33	75	12	5	5	0	0	1
Sphingomonas	7	30	16	20	7	0	4	7	4	7
Delftia	7	8	29	86	4	503	5	596	21	25
Spirosoma	4	7	8	12	0	0	3	0	4	0
Flavobacteriales;D_4__	4	0	197	246	0	33	74	49	146	39
Chloroplast;Other;Other	3	2	11	14	7	0	1	3	3	6
Deinococcus	3	0	12	19	5	0	0	2	1	2
Burkholderiaceae;Other	3	12	5	33	5	65	5	70	15	10
Siphonobacter	2	2	11	25	0	0	3	4	1	0
Enterococcus	2	18	0	0	0	0	0	0	0	0
Burkholderia-Caballeronia-Paraburkholderia	2	0	13	9	4	3	8	6	2	1
Staphylococcus	1	0	0	0	0	0	0	0	0	0
Phenylobacterium	1	0	1	9	0	0	0	0	0	0
Ensifer	1	0	0	14	0	0	0	1	0	0
Cellvibrio	1	6	13	57	7	2	0	0	0	0
Escherichia-Shigella	1	0	0	0	0	0	0	0	0	0
Olavius crassitunicatus gamma-proteobacterial endosymbiont	1	0	1	0	0	0	0	0	0	0
Microbacterium	0	7	1	0	1	0	2	1	0	668
Proteiniphilum	0	0	0	0	2	5	21	0	0	0
Pseudarcicella	0	0	1	0	0	1	0	0	32	0
Spirosomaceae;Other	0	0	0	1	1	0	0	0	0	0
Cytophagales;Other;Other	0	0	0	0	0	0	0	0	1	0
Crocinitomicaceae;Other	0	0	0	0	0	0	0	0	1	0
Weeksellaceae;D_5__Soonwooa	0	0	3	0	0	0	0	2	1	0
Flavobacteriales;Other;Other	0	0	1	1	1	0	1	1	0	1
Nubsella	0	0	3	0	0	0	1	0	0	0
env.OPS 17;Other	0	27	10	75	10	5	0	7	11	2
Bacteroidia;Other;Other;Other	0	0	1	0	1	0	0	0	0	0
Rhodothermaceae;Other	0	0	1	0	0	0	0	0	0	0
Campanula takesimana;Other	0	0	0	0	1	0	0	0	0	0
Ephemera danica	0	0	0	0	0	0	0	0	0	2
Nicotiana attenuata;Other	0	0	0	0	2	0	0	0	0	0
Solanum habrochaites;Other	0	0	0	0	1	0	0	0	0	0
Zea mays subsp. mays (maize);Other	0	12	0	0	1	0	0	0	5	0
Cyanobacteria;Other;Other;Other;Other	0	0	0	0	7	0	0	0	0	0
Thermus	0	0	0	4	0	0	0	0	0	0
Bacillaceae;Other	0	0	0	0	0	0	0	1	0	0
Gemella	0	0	1	0	0	0	0	0	0	0
Thermobacillus	0	0	0	4	0	0	0	0	0	0
Atopostipes	0	0	0	0	0	0	2	0	0	0
Clostridiaceae 2;Other	0	0	0	1	0	0	0	0	0	0
Clostridiales;Other;Other	0	0	0	1	0	0	0	0	0	0
Gemmatimonadaceae;Other	0	0	0	0	0	0	0	1	0	0
Absconditabacteriales (SR1);Other;Other	0	0	0	0	3498	2	0	0	0	0
Candidatus Peregrinibacteria;Other;Other	0	0	0	1	0	0	0	0	0	0
Parcubacteria;Other;Other;Other	0	0	0	0	1	0	0	0	0	0
Planctomycetes;Other;Other;Other;Other	0	0	0	1	0	0	0	0	0	0
Acetobacter	0	0	0	1	0	1	7	6	19	5
Gluconobacter	0	4	3	0	0	0	0	0	0	0
Azospirillum	0	2	0	3	0	0	0	2	0	0
Brevundimonas	0	44	0	4	0	0	0	0	0	0
Caulobacter	0	0	5	9	9	0	0	0	0	0
Caulobacteraceae;Other	0	1	0	0	0	0	0	0	0	0
Reyranella	0	0	0	0	0	0	2	0	0	0
Bosea	0	2	2	0	0	0	0	0	0	0
Allorhizobium-Neorhizobium-Pararhizobium-Rhizobium	0	1	2	4	0	0	0	0	0	0
Rhizobiaceae;Other	0	0	0	0	3	0	0	0	0	1
Mitochondria;Other	0	0	0	14	0	0	0	0	0	0
Taonella	0	0	0	5	0	2	0	0	0	2
Altererythrobacter	0	0	0	2	0	0	0	0	0	0
Sphingobium	0	193	12	7	0	0	0	0	1	0
Sphingomonadaceae;Other	0	3	0	0	0	0	0	0	0	0
Alphaproteobacteria;Other;Other;Other	0	0	1	0	1	0	0	0	1	0
Bacteriovorax	0	0	3	1	0	0	0	2	0	0
Bacteriovoracaceae;Other	0	0	1	0	0	0	0	0	0	0
Bdellovibrionaceae;Other	0	0	1	6	0	0	0	0	0	0
Desulfovibrionaceae;Other	0	0	0	0	0	0	0	0	0	1
Haliangium	0	0	3	7	0	0	0	0	1	0
Oligoflexales;D_4__0319-6G20;Other	0	0	0	0	0	0	0	2	0	0
Deltaproteobacteria;Other;Other;Other	0	0	0	0	0	0	0	3	0	0
Aquabacterium	0	0	1	3	6	0	0	0	0	0
Herbaspirillum	0	0	0	0	0	0	0	0	0	2
Leptothrix	0	9	27	27	1	1	1	4	2	0
Pigmentiphaga	0	0	0	0	0	0	0	0	0	1
Polaromonas	0	0	0	3	0	0	0	0	0	0
Rhodoferax	0	0	0	0	2	0	0	0	0	0
Azospira	0	0	1	0	0	0	0	0	0	0
Rhodocyclaceae;Other	0	0	1	0	0	0	0	0	0	0
_Betaproteobacteriales;Other;Other	0	0	0	0	0	0	0	1	0	0
Enterobacteriaceae;D_5__Erwinia	0	0	0	0	0	6	0	1	0	0
Salmonella	0	0	0	0	0	0	0	1	0	0
Acinetobacter	0	11	15	10	1	2	4	11	1	0
Moraxellaceae;Other	0	4	0	0	0	0	0	0	0	0
Pseudomonadaceae;D_5__Pseudomonas	0	28	18	38	1	5	6	11	3	0
Pseudomonadaceae;Other	0	0	1	0	0	0	0	0	1	0
Gammaproteobacteria;Other;Other;Other	0	0	3	2	0	0	1	1	0	1
Entomoplasmatales;Other;Other	0	0	0	0	1	0	0	0	0	0
Mycoplasma	0	0	0	0	1	0	0	0	0	0
Chthoniobacteraceae;Other	0	0	0	0	1	0	0	0	0	0
Puniceicoccaceae;Other	0	0	0	0	4	0	0	0	0	0
Pedosphaeraceae;Other	0	0	1	0	0	0	0	0	0	0
Verrucomicrobiae;Other;Other;Other	0	0	0	0	1	0	0	0	0	0
D_0__Bacteria;Other;Other;Other;Other;Other	0	3	0	14	206	0	1	0	3	3
	28417	26644	57701	65296	12827	27253	31335	51537	53582	32235

## Sheet: Family 
#OTU ID	WT.1	WT.2	WT.3	WT.4	WT.5	KO.1	KO.2	KO.3	KO.4	KO.5
D_0__Archaea;D_1__Nanoarchaeaeota;D_2__Woesearchaeia;Other;Other	0	0	0	0	2	0	0	0	0	0
D_0__Bacteria;D_1__Acidobacteria;D_2__Blastocatellia (Subgroup 4);D_3__Blastocatellales;D_4__Blastocatellaceae	0	0	0	0	0	0	0	3	0	0
D_0__Bacteria;D_1__Actinobacteria;D_2__Actinobacteria;D_3__Bifidobacteriales;D_4__Bifidobacteriaceae	0	0	0	0	0	1	0	0	0	0
D_0__Bacteria;D_1__Actinobacteria;D_2__Actinobacteria;D_3__Corynebacteriales;D_4__Corynebacteriaceae	0	0	0	0	0	0	5	0	0	0
D_0__Bacteria;D_1__Actinobacteria;D_2__Actinobacteria;D_3__Corynebacteriales;D_4__Mycobacteriaceae	0	0	0	1	0	0	0	0	0	0
D_0__Bacteria;D_1__Actinobacteria;D_2__Actinobacteria;D_3__Frankiales;D_4__Frankiaceae	0	0	0	0	2	0	0	0	0	0
D_0__Bacteria;D_1__Actinobacteria;D_2__Actinobacteria;D_3__Micrococcales;D_4__Microbacteriaceae	0	7	1	0	1	2	2	1	0	672
D_0__Bacteria;D_1__Actinobacteria;D_2__Actinobacteria;D_3__Propionibacteriales;D_4__Nocardioidaceae	0	0	0	3	0	0	1	3	3	0
D_0__Bacteria;D_1__Actinobacteria;D_2__Actinobacteria;D_3__Propionibacteriales;D_4__Propionibacteriaceae	0	0	0	0	0	2	0	0	0	0
D_0__Bacteria;D_1__Armatimonadetes;D_2__Armatimonadia;D_3__Armatimonadales;D_4__Armatimonadaceae	0	0	2	0	0	0	0	0	1	0
D_0__Bacteria;D_1__Bacteroidetes;D_2__Bacteroidia;D_3__Bacteroidales;D_4__Dysgonomonadaceae	0	0	0	0	2	5	21	0	0	0
D_0__Bacteria;D_1__Bacteroidetes;D_2__Bacteroidia;D_3__Bacteroidales;D_4__Marinifilaceae	0	0	1	0	0	0	0	0	0	0
D_0__Bacteria;D_1__Bacteroidetes;D_2__Bacteroidia;D_3__Bacteroidales;D_4__Paludibacteraceae	0	0	0	0	0	0	0	1	0	0
D_0__Bacteria;D_1__Bacteroidetes;D_2__Bacteroidia;D_3__Bacteroidales;D_4__Prevotellaceae	0	0	0	0	0	0	0	1	0	0
D_0__Bacteria;D_1__Bacteroidetes;D_2__Bacteroidia;D_3__Bacteroidales;Other	0	0	1	0	0	0	0	0	0	0
D_0__Bacteria;D_1__Bacteroidetes;D_2__Bacteroidia;D_3__Chitinophagales;D_4__Chitinophagaceae	0	4	0	7	4	0	0	0	0	0
D_0__Bacteria;D_1__Bacteroidetes;D_2__Bacteroidia;D_3__Cytophagales;D_4__Microscillaceae	2	2	11	25	0	0	3	4	1	0
D_0__Bacteria;D_1__Bacteroidetes;D_2__Bacteroidia;D_3__Cytophagales;D_4__Spirosomaceae	4	7	9	13	1	1	3	0	36	0
D_0__Bacteria;D_1__Bacteroidetes;D_2__Bacteroidia;D_3__Cytophagales;Other	0	0	0	0	0	0	0	0	1	0
D_0__Bacteria;D_1__Bacteroidetes;D_2__Bacteroidia;D_3__Flavobacteriales;D_4__Crocinitomicaceae	0	0	0	0	0	0	0	0	1	0
D_0__Bacteria;D_1__Bacteroidetes;D_2__Bacteroidia;D_3__Flavobacteriales;D_4__Weeksellaceae	472	19	40258	46429	5	7639	13284	8805	29242	7713
D_0__Bacteria;D_1__Bacteroidetes;D_2__Bacteroidia;D_3__Flavobacteriales;Other	0	0	1	1	1	0	1	1	0	1
D_0__Bacteria;D_1__Bacteroidetes;D_2__Bacteroidia;D_3__Sphingobacteriales;D_4__Sphingobacteriaceae	0	0	3	0	0	0	1	0	0	0
D_0__Bacteria;D_1__Bacteroidetes;D_2__Bacteroidia;D_3__Sphingobacteriales;D_4__env.OPS 17	0	27	10	75	10	5	0	7	11	2
D_0__Bacteria;D_1__Bacteroidetes;D_2__Bacteroidia;Other;Other	0	0	1	0	1	0	0	0	0	0
D_0__Bacteria;D_1__Bacteroidetes;D_2__Rhodothermia;D_3__Rhodothermales;D_4__Rhodothermaceae	0	0	1	0	0	0	0	0	0	0
D_0__Bacteria;D_1__Cyanobacteria;D_2__Oxyphotobacteria;D_3__Chloroplast;D_4__Campanula takesimana	0	0	0	0	1	0	0	0	0	0
D_0__Bacteria;D_1__Cyanobacteria;D_2__Oxyphotobacteria;D_3__Chloroplast;D_4__Ephemera danica	0	0	0	0	0	0	0	0	0	2
D_0__Bacteria;D_1__Cyanobacteria;D_2__Oxyphotobacteria;D_3__Chloroplast;D_4__Nicotiana attenuata	0	0	0	0	2	0	0	0	0	0
D_0__Bacteria;D_1__Cyanobacteria;D_2__Oxyphotobacteria;D_3__Chloroplast;D_4__Solanum habrochaites	0	0	0	0	1	0	0	0	0	0
D_0__Bacteria;D_1__Cyanobacteria;D_2__Oxyphotobacteria;D_3__Chloroplast;D_4__Zea mays subsp. mays (maize)	0	12	0	0	1	0	0	0	5	0
D_0__Bacteria;D_1__Cyanobacteria;D_2__Oxyphotobacteria;D_3__Chloroplast;Other	3	2	11	14	7	0	1	3	3	6
D_0__Bacteria;D_1__Cyanobacteria;Other;Other;Other	0	0	0	0	7	0	0	0	0	0
D_0__Bacteria;D_1__Deinococcus-Thermus;D_2__Deinococci;D_3__Deinococcales;D_4__Deinococcaceae	3	0	12	19	5	0	0	2	1	2
D_0__Bacteria;D_1__Deinococcus-Thermus;D_2__Deinococci;D_3__Thermales;D_4__Thermaceae	0	0	0	4	0	0	0	0	0	0
D_0__Bacteria;D_1__Firmicutes;D_2__Bacilli;D_3__Bacillales;D_4__Bacillaceae	0	0	0	0	0	0	0	1	0	0
D_0__Bacteria;D_1__Firmicutes;D_2__Bacilli;D_3__Bacillales;D_4__Family XI	0	0	1	0	0	0	0	0	0	0
D_0__Bacteria;D_1__Firmicutes;D_2__Bacilli;D_3__Bacillales;D_4__Paenibacillaceae	0	0	0	4	0	0	0	0	0	0
D_0__Bacteria;D_1__Firmicutes;D_2__Bacilli;D_3__Bacillales;D_4__Staphylococcaceae	1	0	0	0	0	0	0	0	0	0
D_0__Bacteria;D_1__Firmicutes;D_2__Bacilli;D_3__Lactobacillales;D_4__Carnobacteriaceae	0	0	0	0	0	0	2	0	0	0
D_0__Bacteria;D_1__Firmicutes;D_2__Bacilli;D_3__Lactobacillales;D_4__Enterococcaceae	2	18	0	0	0	0	0	0	0	0
D_0__Bacteria;D_1__Firmicutes;D_2__Clostridia;D_3__Clostridiales;D_4__Clostridiaceae 2	0	0	0	1	0	0	0	0	0	0
D_0__Bacteria;D_1__Firmicutes;D_2__Clostridia;D_3__Clostridiales;Other	0	0	0	1	0	0	0	0	0	0
D_0__Bacteria;D_1__Gemmatimonadetes;D_2__Gemmatimonadetes;D_3__Gemmatimonadales;D_4__Gemmatimonadaceae	0	0	0	0	0	0	0	1	0	0
D_0__Bacteria;D_1__Patescibacteria;D_2__Gracilibacteria;D_3__Absconditabacteriales (SR1);Other	0	0	0	0	3498	2	0	0	0	0
D_0__Bacteria;D_1__Patescibacteria;D_2__Gracilibacteria;D_3__Candidatus Peregrinibacteria;Other	0	0	0	1	0	0	0	0	0	0
D_0__Bacteria;D_1__Patescibacteria;D_2__Parcubacteria;Other;Other	0	0	0	0	1	0	0	0	0	0
D_0__Bacteria;D_1__Planctomycetes;Other;Other;Other	0	0	0	1	0	0	0	0	0	0
D_0__Bacteria;D_1__Proteobacteria;D_2__Alphaproteobacteria;D_3__Acetobacterales;D_4__Acetobacteraceae	2100	4676	9407	6557	3721	107	218	196	305	183
D_0__Bacteria;D_1__Proteobacteria;D_2__Alphaproteobacteria;D_3__Azospirillales;D_4__Azospirillaceae	0	2	0	3	0	0	0	2	0	0
D_0__Bacteria;D_1__Proteobacteria;D_2__Alphaproteobacteria;D_3__Caulobacterales;D_4__Caulobacteraceae	1	45	6	22	9	0	0	0	0	0
D_0__Bacteria;D_1__Proteobacteria;D_2__Alphaproteobacteria;D_3__Reyranellales;D_4__Reyranellaceae	0	0	0	0	0	0	2	0	0	0
D_0__Bacteria;D_1__Proteobacteria;D_2__Alphaproteobacteria;D_3__Rhizobiales;D_4__Beijerinckiaceae	0	2	2	0	0	0	0	0	0	0
D_0__Bacteria;D_1__Proteobacteria;D_2__Alphaproteobacteria;D_3__Rhizobiales;D_4__Rhizobiaceae	1	1	2	18	3	0	0	1	0	1
D_0__Bacteria;D_1__Proteobacteria;D_2__Alphaproteobacteria;D_3__Rickettsiales;D_4__Mitochondria	0	0	0	14	0	0	0	0	0	0
D_0__Bacteria;D_1__Proteobacteria;D_2__Alphaproteobacteria;D_3__Sneathiellales;D_4__Sneathiellaceae	0	0	0	5	0	2	0	0	0	2
D_0__Bacteria;D_1__Proteobacteria;D_2__Alphaproteobacteria;D_3__Sphingomonadales;D_4__Sphingomonadaceae	7	226	28	29	7	0	4	7	5	7
D_0__Bacteria;D_1__Proteobacteria;D_2__Alphaproteobacteria;Other;Other	0	0	1	0	1	0	0	0	1	0
D_0__Bacteria;D_1__Proteobacteria;D_2__Deltaproteobacteria;D_3__Bdellovibrionales;D_4__Bacteriovoracaceae	0	0	4	1	0	0	0	2	0	0
D_0__Bacteria;D_1__Proteobacteria;D_2__Deltaproteobacteria;D_3__Bdellovibrionales;D_4__Bdellovibrionaceae	0	0	1	6	0	0	0	0	0	0
D_0__Bacteria;D_1__Proteobacteria;D_2__Deltaproteobacteria;D_3__Desulfovibrionales;D_4__Desulfovibrionaceae	0	0	0	0	0	0	0	0	0	1
D_0__Bacteria;D_1__Proteobacteria;D_2__Deltaproteobacteria;D_3__Myxococcales;D_4__Haliangiaceae	0	0	3	7	0	0	0	0	1	0
D_0__Bacteria;D_1__Proteobacteria;D_2__Deltaproteobacteria;D_3__Oligoflexales;D_4__0319-6G20	0	0	0	0	0	0	0	2	0	0
D_0__Bacteria;D_1__Proteobacteria;D_2__Deltaproteobacteria;Other;Other	0	0	0	0	0	0	0	3	0	0
D_0__Bacteria;D_1__Proteobacteria;D_2__Gammaproteobacteria;D_3__Betaproteobacteriales;D_4__Burkholderiaceae	47	110	144	349	38	708	286	1193	212	186
D_0__Bacteria;D_1__Proteobacteria;D_2__Gammaproteobacteria;D_3__Betaproteobacteriales;D_4__Rhodocyclaceae	0	0	2	0	0	0	0	0	0	0
D_0__Bacteria;D_1__Proteobacteria;D_2__Gammaproteobacteria;D_3__Betaproteobacteriales;Other	0	0	0	0	0	0	0	1	0	0
D_0__Bacteria;D_1__Proteobacteria;D_2__Gammaproteobacteria;D_3__Cellvibrionales;D_4__Cellvibrionaceae	1	6	13	57	7	2	0	0	0	0
D_0__Bacteria;D_1__Proteobacteria;D_2__Gammaproteobacteria;D_3__Enterobacteriales;D_4__Enterobacteriaceae	25731	21348	7589	11450	5232	18749	17436	41203	23670	23416
D_0__Bacteria;D_1__Proteobacteria;D_2__Gammaproteobacteria;D_3__JTB23;D_4__Olavius crassitunicatus gamma-proteobacterial endosymbiont	1	0	1	0	0	0	0	0	0	0
D_0__Bacteria;D_1__Proteobacteria;D_2__Gammaproteobacteria;D_3__Pseudomonadales;D_4__Moraxellaceae	0	15	15	10	1	2	4	11	1	0
D_0__Bacteria;D_1__Proteobacteria;D_2__Gammaproteobacteria;D_3__Pseudomonadales;D_4__Pseudomonadaceae	0	28	19	38	1	5	6	11	4	0
D_0__Bacteria;D_1__Proteobacteria;D_2__Gammaproteobacteria;Other;Other	0	0	3	2	0	0	1	1	0	1
D_0__Bacteria;D_1__Tenericutes;D_2__Mollicutes;D_3__Entomoplasmatales;Other	0	0	0	0	1	0	0	0	0	0
D_0__Bacteria;D_1__Tenericutes;D_2__Mollicutes;D_3__Mycoplasmatales;D_4__Mycoplasmataceae	0	0	0	0	1	0	0	0	0	0
D_0__Bacteria;D_1__Verrucomicrobia;D_2__Verrucomicrobiae;D_3__Chthoniobacterales;D_4__Chthoniobacteraceae	0	0	0	0	1	0	0	0	0	0
D_0__Bacteria;D_1__Verrucomicrobia;D_2__Verrucomicrobiae;D_3__Opitutales;D_4__Puniceicoccaceae	0	0	0	0	4	0	0	0	0	0
D_0__Bacteria;D_1__Verrucomicrobia;D_2__Verrucomicrobiae;D_3__Pedosphaerales;D_4__Pedosphaeraceae	0	0	1	0	0	0	0	0	0	0
D_0__Bacteria;D_1__Verrucomicrobia;D_2__Verrucomicrobiae;Other;Other	0	0	0	0	1	0	0	0	0	0
D_0__Bacteria;Other;Other;Other;Other	0	3	0	14	206	0	1	0	3	3
Unassigned;Other;Other;Other;Other	41	84	137	115	41	21	53	71	75	37
